# Supplementary material for: Tentaclins—A Novel Family of Phage Receptor-Binding Proteins That Can Be Hypermutated by DGR Systems
Source: Int J Mol Sci. 2023 Dec 10;24(24):17324. doi: 10.3390/ijms242417324 (PMC10743442; doi:10.3390/ijms242417324)
Supplement: Supplementary file 1 [file ijms-24-17324-s001.zip]

Archive with 3 entries (3 files):
- Supplementary figures.pdf
- Supplementary_data_S1.xls
- Supplementary_data_S2.xls
